# Supplementary material for: Millennial Floristic Diversity and Land Management as Inferred from Archaeo-Palynological Research in Southern Italy
Source: Plants (Basel). 2025 Apr 30;14(9):1367. doi: 10.3390/plants14091367 (PMC12073200; doi:10.3390/plants14091367)
Supplement: Supplementary file 1 [file plants-14-01367-s001.zip]

Archive with 2 entries (2 files):
- Table S1 - Sites in southern Italy.xlsx
- Table S2 - Group-equalized indicator species analysis results.xlsx
