# Supplementary material for: Millennial Floristic Diversity and Land Management as Inferred from Archaeo-Palynological Research in Southern Italy
Source: Plants (Basel). 2025 Apr 30;14(9):1367. doi: 10.3390/plants14091367 (PMC12073200; doi:10.3390/plants14091367)
Supplement: Supplementary file 1 [file plants-14-01367-s001.zip › Table S1 - Sites in southern Italy.xlsx]

## Sheet: Foglio1
	Table S1. List of reference sites in southern Italy with pollen analysis extracted from BRAIN
	BRAIN ID	Name	Region	Latitude Longitude	m a.s.l.	Category	Typology	Contexts	Chrono-Cultural Phases	References
	SBA1	Altojanni	Basilicata *	40°36'36" 16°23'40"	375	On-Site	Settlement	Rural	R, Ma	Mercuri et al., 2010; Florenzano, 2013, 2019
	SBA2	Miglionico	Basilicata	40°34'03" 16°29'58"	445	On-Site	Monumental Building	Castle	Ma	Florenzano, 2013, 2019
	SBA4	Difesa S. Biagio	Basilicata *	40°30'21" 16°40'51"	138	On-Site	Settlement	Rural	H	Mercuri et al., 2010; Florenzano, 2013, 2019
	SBA5	Fattoria Fabrizio	Basilicata *	40°24'46" 16°44'28"	57	On-Site	Settlement	Rural	H	Florenzano, 2013; Florenzano et al., 2013; Florenzano, 2014, 2019
	SBA6	Pizzica	Basilicata	40°24'45" 16°47'28"	36	On-Site	Sacred/Funerary Complex	Necropolis	H	Florenzano, 2013
	SBA8	S. Angelo Vecchio	Basilicata	40°23'39" 16°43'10"	46	On-Site	Settlement	Rural	H, R	Florenzano, 2013; Florenzano, 2016, 2019
	SBA9	Pantanello (Pizzica Pantanello)	Basilicata *	40°23'21" 16°47'11"	8	On-Site	Settlement	Rural	H, R	Florenzano, 2013, 2019; Florenzano & Mercuri, 2018; Florenzano et al., 2022
	SBA12	Torre di Satriano	Basilicata *	40°34'12" 15°38'15"	930	On-Site	Settlement	Rural	H	Florenzano & Mercuri, 2013; Florenzano, 2013, 2019
	SBA13	Stagno del Pesce (STAPE)	Basilicata	40°0'21" 16°13'43"	1200	Off-Site	Off-Site	Terrestrial Core	(last 300 years)	Unpublished data
	SCL7	Jure Vetere di San Giovanni in Fiore	Calabria	39°15'51.98" 16°38'17.31"	1100	On-Site	Monumental Building	Church	Ma	Mercuri et al., 2007; Roubis et al., 2009
	SCA34	Stabiae - Villa San Marco	Campania *	40°42'09.66" 14°29'55.14"	40	On-Site	Settlement	Urban	R	Florenzano et al., 2025
	SCA35	Stabiae - Villa Arianna	Campania *	40°41'53" 14°29'40"	40	On-Site	Settlement	Urban	R	Langgut et al., 2024; Florenzano et al., 2025
	SCA36	Pompeii - Civita Giuliana	Campania *	40°45'35" 14°28'44"	50	On-Site	Settlement	Urban	R	Florenzano et al., 2025
	SCA37	Pompeii - Casa del Menandro	Campania	40°44'59" 14°29'24"	40	Spot Record	Settlement	Urban	R	Florenzano et al., 2025
	SCA38	Pompeii - Casa del Centenario	Campania	40°45'08" 14°29'17"	40	Spot Record	Settlement	Urban	R	Florenzano et al., 2025
	SPU34	Arpi - Loc. Montarozzi	Puglia	41°31'00" 15°34'60"	43	On-Site	N/A	N/A	H	Accorsi et al., 1995a
	SPU43	Ascoli Satriano - Loc. Giarnera Grande	Puglia	41°12'00" 15°34'00"	393	On-Site	N/A	N/A	R	Accorsi et al., 1995a
	SPU65	Terragne	Puglia	40°23'30.85" 17°37'14.79"	96	On-Site	Settlement	N/A	M, N	Accorsi et al. 1995b, 1997
	SSI6	Piazza Armerina - Villa Romana del Casale	Sicilia *	37°12'49.00" 14°20'03.00"	550	On-Site	Settlement	Rural	R	Terranova et al., 2009; Mercuri et al., 2019
	SSI7	Philosophiana (Sofiana)	Sicilia *	37°19'08.11" 14°17'44.30"	628	On-Site	Settlement	Rural	R, Ma	Mercuri et al., 2019
	SSI8	Taormina - Teatro greco-romano	Sicilia *	37°51'08.56" 15°17'34.47"	204	On-Site	Monumental Building	Theatre	H, R	Mercuri et al., 2006; Terranova et al., 2009
	SSI9	Stromboli - San Vincenzo	Sicilia *	38°48'05.72" 15°14'10.76"	55	On-Site	Settlement	N/A	B	Mercuri et al., 2020
	SSI14	Motya - Mozia	Sicilia	37°51'56.80" 12°28'19.42"	-1	On-Site	Sacred/Funerary Complex, Settlement	Votive/Ritual Area, N/A	H, I	Terranova et al., 2009; Moricca et al., 2021
	SSI32	Morgantina - agorà	Sicilia *	37°25'51.44" 14°28'48.03"	553	On-Site	Settlement	Agorà	R	This paper
	SSI38	Piazza Armerina - Insediamento medievale area Villa del Casale	Sicilia	37°12'49.00" 14°20'03.00"	550	On-Site	Settlement	Rural	Ma	Montecchi, 2010
	SSI39	Mozia - Stagnone di Marsala	Sicilia *	37°51'55.00" 12°28'19.00"	-1	On-Site	Settlement	Rural	I, R	This paper
	* Sites selected by region for the elaboration in this study
	Chrono-cultural phase labels: M = Mesolithic; N = Neolithic; B = Bronze Age; I = Iron Age; H = Hellenistic period; R = Roman Age; Ma = Middle Age.
