# Supplementary material for: Millennial Floristic Diversity and Land Management as Inferred from Archaeo-Palynological Research in Southern Italy
Source: Plants (Basel). 2025 Apr 30;14(9):1367. doi: 10.3390/plants14091367 (PMC12073200; doi:10.3390/plants14091367)
Supplement: Supplementary file 1 [file plants-14-01367-s001.zip › Table S2 - Group-equalized indicator species analysis results.xlsx]

## Sheet: indicspecies_results
Table S2 . Group-equalized indicator species analysis results
Group	Pollen taxon	A	B	IndVal	p-value	Significance
SBA	Pistacia lentiscus	0.9885	1	0.994	0.0005	***
SBA	Verbascum	0.932	1	0.965	0.0022	**
SBA	Ranunculaceae	0.8722	1	0.934	0.0255	*
SBA	Trifolium pratense type	0.9396	0.8	0.867	0.036	*
SBA	Scilla type	0.8438	0.8	0.822	0.0322	*
SBA	Adonis aestivalis type	1	0.6	0.775	0.0311	*
SBA	Cistaceae	1	0.6	0.775	0.0282	*
SBA	Papaveraceae	0.9766	0.6	0.765	0.0492	*
SBA	Typha angustifolia type	0.9194	0.6	0.743	0.0453	*
SCA	Platanus orientalis	0.9953	1	0.998	0.0011	**
SCA	Castanea sativa	0.9784	1	0.989	0.0067	**
SCA	Juglans regia	0.9734	1	0.987	0.0074	**
SCA	Plantago major type	1	0.6667	0.816	0.0331	*
SCA	Viburnum	1	0.6667	0.816	0.0317	*
SCA	Cannabis sativa	0.9631	0.6667	0.801	0.0484	*
SSI	Thalictrum flavum type	0.9659	0.8333	0.897	0.0469	*
SSI	Malva type	1	0.6667	0.816	0.0314	*
SBA+SSI	Lamiaceae	0.9776	1	0.989	0.0052	**
SBA+SSI	Fabaceae	0.9559	1	0.978	0.0002	***
SBA+SSI	Avena/Triticum group	0.9206	1	0.959	0.0472	*
SBA+SSI	Carpinus betulus	1	0.9091	0.953	0.0234	*
SBA+SSI	Cistus	1	0.9091	0.953	0.0211	*
SBA+SSI	Convolvulus arvensis type	1	0.9091	0.953	0.0214	*
SBA+SSI	Rosaceae	0.9898	0.9091	0.949	0.0249	*
Please refer to (De Cáceres, Legendre, & Moretti, 2009) and (De Cáceres, Legendre, & Moretti, 2009) for in-depth explanations of A, B, IndVal and significance testing.
Significance: * > 0.05; ** > 0.01; *** > 0.001.
